# Supplementary material for: The Associations between Insomnia Severity and Health Outcomes in the United States
Source: J Clin Med. 2023 Mar 22;12(6):2438. doi: 10.3390/jcm12062438 (PMC10053531; doi:10.3390/jcm12062438)
Supplement: Supplementary file 1 [file jcm-12-02438-s001.zip]

Archive with 1 entries (1 files):
- jcm-2255091-supplementary.pdf
